# Supplementary material for: Effective Synthesis of mRNA during In Vitro Transcription with Fewer Impurities Produced
Source: Molecules. 2024 Oct 5;29(19):4713. doi: 10.3390/molecules29194713 (PMC11477551; doi:10.3390/molecules29194713)
Supplement: Supplementary file 1 [file molecules-29-04713-s001.zip]

Archive with 1 entries (1 files):
- molecules-3182319-supplementary.pdf
